# Supplementary material for: Beauty Beware: Associations between Perceptions of Harm and Safer Hair-Product-Purchasing Behaviors in a Cross-Sectional Study of Adults Affiliated with a University in the Northeast
Source: Int J Environ Res Public Health. 2023 Nov 30;20(23):7129. doi: 10.3390/ijerph20237129 (PMC10706836; doi:10.3390/ijerph20237129)
Supplement: Supplementary file 1 [file ijerph-20-07129-s001.zip]

Archive with 1 entries (1 files):
- ijerph-2709989-supplementary.pdf
